# Supplementary material for: Overexpression of microRNA-223 regulates the ubiquitin ligase FBXW7 in oesophageal squamous cell carcinoma
Source: Br J Cancer. 2011 Nov 22;106(1):182–8. doi: 10.1038/bjc.2011.509 (PMC3251856; doi:10.1038/bjc.2011.509)
Supplement: Supplementary Table 1 [file bjc2011509x1.xls]

## Sheet: Sheet1
Supplemental Table 1. The FBXW7 expression status and clinicopathological features of the patients
Factors	Total	Positive	Negative	p value
	(n=109)	( n=39)	( n=70)
Age (mean±SD)		62.7±7.6	65.4±9.9	0.143
Sex				0.092
male	90	29	61
female	19	9	10
Histological grade				0.991
well	42	15	27
moderate, poor, others	67	24	43
Size				0.099
< 40mm(small)	50	22	28
≧40mm(large)	59	17	42
Depth of tumor invasion				0.066
T1	46	21	25
T2/3	63	18	45
Lymph node metastasis				0.742
Absent	47	16	31
Present	62	23	39
Lymphatic invasion				0.571
Absent	43	14	29
Present	66	25	41
Venous invasion				0.154
Absent	38	17	21
Present	71	22	49
Stage				0.629
I, II	78	29	49
III, IV	31	10	21
*p < 0.05
Well, well differentiated; poor, poorly differentiated; moderate,moderately differentiated;
